# Supplementary material for: Magnetoactive bistable soft actuators for programmable large shape transformations at low magnetic fields
Source: Nat Commun. 2025 Nov 5;16:9714. doi: 10.1038/s41467-025-64855-4 (PMC12589526; doi:10.1038/s41467-025-64855-4)
Supplement: Supplementary file 20 — Source data [file 41467_2025_64855_MOESM20_ESM.xlsx]

## Sheet: Fig.2b
Fig.2 b
R(mm)	h(mm)	Stability
3	1	non-bistable
3	2	non-bistable
3.5	1.5	non-bistable
4	1	non-bistable
4.5	0.5	bistable
5.5	0.5	bistable
7.5	0.5	bistable
8	1	bistable
8	2	non-bistable
8.5	1.5	bistable
9	1	bistable
9.5	0.5	bistable
13	2	bistable
13.5	1.5	bistable
14	1	bistable
14.5	0.5	bistable
18	2	bistable
18.5	1.5	bistable
19	1	bistable
19.5	0.5	bistable

## Sheet: Fig.2c
Fig.2 c
Force displacement (mm)	PDMS		00-20
	Compression force (N)	Standard deviation (mN)	Compression force (mN)	Standard deviation (mN)
0	0	0.2	0	1
2	0.52	0.1	12	2
4	1.48	0.05	18	2
6	1.84	0.2	25	3
8	1.92	0.3	30	5
10	1.97	0.15	31	1
12	1.14	0.1	27	3
14	0.32	0.25	20	1
16	0	0.1	10	3
18	0.72	0.05	0	5
20	2.42	0.1	42	4

## Sheet: Fig.2e
Fig.2 e
h (mm)	R = 10 mm		R = 15 mm		R = 20 mm
	B (mT)	Standard deviation (mT)	B (mT)	Standard deviation (mT)	B (mT)	Standard deviation (mT)
0.5	18.7	0.7	16	0.7	10.7	0.7
1	36.7	1.3	32.6	2	21.3	0.7
1.5	45.3	2	36.7	0.7	33.3	0.7
2	63.3	1.3	50	0.7	40.6	1.3

## Sheet: Fig.3a
Fig.3 a
Circular film				Bistable structure
B (mT)	Position (mm)	Standard deviation (mm)		B (mT)	Position (mm)	Standard deviation (mm)
0	0	0.58		0	-17.25	-0.83
50	4.08	0.61		10	-16.83	-0.73
100	6.15	0.65		20	-16.55	-0.83
150	6.78	0.75		30	-15.65	-0.75
200	7.31	0.66		40	18.56	0.68
250	7.61	0.76		50	19.58	0.89
300	7.93	0.65		60	19.52	1.02
350	8.07	0.58		70	19.64	0.71
400	8.46	0.78		80	19.6	0.85
450	8.55	0.64		90	19.7	0.76
500	8.59	0.59		100	19.78	0.89
550	8.62	0.64

## Sheet: Fig.3b
Fig.3 b (i)					Fig.3 b (ii)
B (mT)	Position (mm)	Standard deviation (mm)			B (mT)	Position (mm)	Standard deviation (mm)
0	-17.25	-0.83			0	17.85	0.74
10	-16.83	-0.73			-10	17.86	0.87
20	-16.55	-0.83			-20	17.33	0.67
30	-15.65	-0.75			-30	17.28	0.85
40	18.56	0.68			-40	-17.88	-0.68
50	19.58	0.89			-50	-18.02	-0.89
60	19.52	1.02			-60	-18.65	-1.02
70	19.64	0.71			-70	-18.67	-0.68
80	19.6	0.85			-80	-18.92	-0.86
90	19.7	0.76			-90	-19.28	-0.76
100	19.78	0.89			-100	-19.77	-0.69

## Sheet: Fig.3d
Fig.3 d
t (s)	Control B (mT)	Output B (mT)	EXP Position (mm)
0	0	0.55	-16.52
0.01	0	0.46	-16.52
0.02	0	0.49	-16.45
0.03	0	0.43	-16.46
0.04	0	0.46	-16.46
0.05	0	0.41	-16.46
0.06	0	0.41	-16.46
0.07	0	0.34	-16.46
0.08	0	0.27	-16.41
0.09	0	0.34	-16.35
0.1	0	0.34	-16.35
0.11	0	0.41	-16.3
0.12	0	0.34	-16.35
0.13	0	0.41	-16.3
0.14	0	0.34	-16.35
0.15	0	0.34	-16.3
0.16	0	0.27	-16.3
0.17	0	0.27	-16.35
0.18	0	0.34	-16.41
0.19	0	0.34	-16.41
0.2	0	0.34	-16.41
0.21	0	0.27	-16.52
0.22	0	0.34	-16.46
0.23	0	0.27	-16.46
0.24	0	0.34	-16.41
0.25	0	0.41	-16.46
0.26	0	0.48	-16.46
0.27	0	0.55	-16.46
0.28	0	0.55	-16.41
0.29	0	0.48	-16.35
0.3	0	0.48	-16.35
0.31	0	0.48	-16.24
0.32	0	0.48	-16.24
0.33	0	0.55	-16.35
0.34	0	0.55	-16.35
0.35	0	0.55	-16.35
0.36	0	0.48	-16.35
0.37	0	0.55	-16.35
0.38	0	0.55	-16.35
0.39	0	0.55	-16.41
0.4	0	0.48	-16.35
0.41	0	0.62	-16.41
0.42	50	1.64	-16.46
0.43	50	3.63	-16.35
0.44	50	6.64	-16.3
0.45	50	10.61	-16.3
0.46	50	15.61	-16.24
0.47	50	20.48	-16.13
0.48	50	25.41	-16.02
0.49	50	30.41	-15.51
0.5	50	35.4	-14.28
0.51	50	40.27	-12.54
0.52	50	44.1	-10.58
0.53	50	47.05	-8.29
0.54	50	48.96	-5.54
0.55	50	49.92	-2.41
0.56	50	49.78	0.9
0.57	50	49.78	4.09
0.58	50	49.78	7.22
0.59	50	49.78	10.02
0.6	50	49.72	12.04
0.61	50	49.72	13.61
0.62	50	49.78	15.01
0.63	50	49.72	16.02
0.64	50	49.72	16.46
0.65	50	49.72	16.69
0.66	50	49.24	16.63
0.67	50	47.66	16.63
0.68	0	45.06	16.63
0.69	0	41.5	16.63
0.7	0	37.05	16.63
0.71	0	32.12	16.63
0.72	0	27.12	16.58
0.73	0	22.32	16.46
0.74	0	17.33	16.52
0.75	0	12.39	16.52
0.76	0	8.08	16.52
0.77	0	4.73	16.58
0.78	0	2.4	16.52
0.79	0	1.03	16.52
0.8	0	0.62	16.46
0.81	0	0.62	16.52
0.82	0	0.68	16.58
0.83	0	0.55	16.69
0.84	0	0.55	16.74
0.85	0	0.48	16.69
0.86	0	0.41	16.69
0.87	0	0.41	16.58
0.88	0	0.41	16.58
0.89	0	0.34	16.58
0.9	0	0.27	16.63
0.91	0	0.27	16.58
0.92	0	0.27	16.58
0.93	0	0.34	16.52
0.94	0	0.41	16.46
0.95	0	0.41	16.52
0.96	0	0.48	16.52
0.97	0	0.48	16.58
0.98	0	0.41	16.63
0.99	0	0.41	16.63
1	0	0.41	16.58
1.01	0	0.34	16.58
1.02	0	0.27	16.58
1.03	0	0.21	16.63
1.04	0	0.21	16.69
1.05	0	0.27	16.69
1.06	0	0.27	16.69
1.07	0	0.27	16.74
1.08	0	0.34	16.74
1.09	0	0.41	16.69
1.1	0	0.48	16.74
1.11	0	0.48	16.74
1.12	0	0.48	16.69
1.13	0	0.48	16.69
1.14	0	0.48	16.58
1.15	0	0.41	16.52
1.16	0	0.41	16.46
1.17	0	0.41	16.41
1.18	0	0.34	16.46
1.19	0	0.34	16.46
1.2	0	0.27	16.46
1.21	0	0.27	16.52
1.22	0	0.27	16.52
1.23	0	0.34	16.52
1.24	0	0.27	16.58
1.25	0	0.34	16.63
1.26	0	0.27	16.69
1.27	0	0.27	16.74
1.28	0	0.34	16.69
1.29	0	0.27	16.8
1.3	0	0.27	16.8
1.31	0	0.27	16.74
1.32	0	0.27	16.69
1.33	0	0.21	16.58
1.34	0	0.21	16.58
1.35	0	0.14	16.46
1.36	0	0.21	16.52
1.37	0	0.14	16.46
1.38	0	0.07	16.46
1.39	0	0.07	16.46
1.4	0	0.14	16.52
1.41	0	0.14	16.52
1.42	0	0.21	16.63
1.43	0	0.21	16.69
1.44	0	0.27	16.69
1.45	0	0.34	16.74
1.46	0	0.34	16.69
1.47	0	0.41	16.63
1.48	0	0.41	16.69
1.49	0	0.48	16.63
1.5	0	0.48	16.58
1.51	0	0.55	16.58
1.52	0	0.48	16.52
1.53	0	0.55	16.52
1.54	0	0.48	16.52
1.55	0	0.48	16.58
1.56	0	0.48	16.58
1.57	0	0.48	16.69
1.58	0	0.48	16.69
1.59	0	0.48	16.74
1.6	0	0.41	16.69
1.61	0	0.41	16.63
1.62	0	0.41	16.69
1.63	0	0.41	16.69
1.64	0	0.41	16.74
1.65	0	0.34	16.69
1.66	-50	-0.27	16.69
1.67	-50	-1.85	16.69
1.68	-50	-4.38	16.58
1.69	-50	-7.94	16.58
1.7	-50	-12.46	16.63
1.71	-50	-17.46	16.74
1.72	-50	-22.32	16.63
1.73	-50	-27.26	16.69
1.74	-50	-32.12	16.63
1.75	-50	-36.98	16.63
1.76	-50	-41.29	16.58
1.77	-50	-44.72	16.46
1.78	-50	-47.11	16.46
1.79	-50	-48.48	16.35
1.8	-50	-48.89	16.35
1.81	-50	-48.83	16.3
1.82	-50	-48.83	16.35
1.83	-50	-48.83	16.3
1.84	-50	-48.83	16.24
1.85	-50	-48.83	16.18
1.86	-50	-48.83	16.18
1.87	-50	-48.76	16.24
1.88	-50	-48.76	16.24
1.89	-50	-48.76	16.3
1.9	-50	-48.69	16.24
1.91	-50	-48.07	16.18
1.92	0	-46.5	14.56
1.93	0	-43.96	11.98
1.94	0	-40.47	8.51
1.95	0	-36.02	4.98
1.96	0	-31.09	1.46
1.97	0	-26.16	-2.07
1.98	0	-21.09	-5.49
1.99	0	-16.16	-8.9
2	0	-11.23	-12.26
2.01	0	-6.92	-15.51
2.02	0	-3.56	-17.19
2.03	0	-1.16	-17.92
2.04	0	0.21	-17.7
2.05	0	0.68	-17.36
2.06	0	0.62	-17.02
2.07	0	0.62	-16.74
2.08	0	0.55	-16.58
2.09	0	0.55	-16.46
2.1	0	0.48	-16.41
2.11	0	0.48	-16.35
2.12	0	0.41	-16.35
2.13	0	0.34	-16.41
2.14	0	0.41	-16.46
2.15	0	0.41	-16.58
2.16	0	0.48	-16.63
2.17	0	0.41	-16.69
2.18	0	0.34	-16.74
2.19	0	0.34	-16.74
2.2	0	0.34	-16.63
2.21	0	0.27	-16.69
2.22	0	0.27	-16.69
2.23	0	0.27	-16.63
2.24	0	0.27	-16.58
2.25	0	0.27	-16.52
2.26	0	0.21	-16.52
2.27	0	0.27	-16.46
2.28	0	0.34	-16.41
2.29	0	0.34	-16.41
2.3	0	0.41	-16.41
2.31	0	0.41	-16.35
2.32	0	0.48	-16.35
2.33	0	0.48	-16.35
2.34	0	0.48	-16.35
2.35	0	0.41	-16.35
2.36	0	0.48	-16.35
2.37	0	0.48	-16.41
2.38	0	0.48	-16.35
2.39	0	0.41	-16.3
2.4	0	0.34	-16.3
2.41	0	0.41	-16.3
2.42	0	0.41	-16.3
2.43	0	0.48	-16.3
2.44	0	0.41	-16.24
2.45	0	0.48	-16.24
2.46	0	0.48	-16.24
2.47	0	0.41	-16.24
2.48	0	0.41	-16.3
2.49	0	0.48	-16.3
2.5	0	0.48	-16.35
2.51	0	0.48	-16.41
2.52	0	0.48	-16.35
2.53	0	0.41	-16.3
2.54	0	0.41	-16.35
2.55	0	0.34	-16.3
2.56	0	0.34	-16.3
2.57	0	0.34	-16.24
2.58	0	0.34	-16.24
2.59	0	0.34	-16.35
2.6	0	0.34	-16.35
2.61	0	0.34	-16.41
2.62	0	0.27	-16.46
2.63	0	0.34	-16.46
2.64	0	0.41	-16.46
2.65	0	0.48	-16.52
2.66	0	0.41	-16.52
2.67	0	0.41	-16.58
2.68	0	0.41	-16.52
2.69	0	0.41	-16.46
2.7	0	0.41	-16.46
2.71	0	0.41	-16.41
2.72	0	0.41	-16.35
2.73	0	0.41	-16.41
2.74	0	0.34	-16.41
2.75	0	0.27	-16.41
2.76	0	0.27	-16.35
2.77	0	0.27	-16.35
2.78	0	0.27	-16.41
2.79	0	0.27	-16.35
2.8	0	0.34	-16.41
2.81	0	0.34	-16.35
2.82	0	0.34	-16.41
2.83	0	0.34	-16.35
2.84	0	0.34	-16.3
2.85	0	0.34	-16.24
2.86	0	0.41	-16.3
2.87	0	0.41	-16.3
2.88	0	0.34	-16.24
2.89	0	0.34	-16.3
2.9	0	0.34	-16.3
2.91	0	0.48	-16.35
2.92	50	1.64	-16.3
2.93	50	3.7	-16.35
2.94	50	6.78	-16.46
2.95	50	10.82	-16.52
2.96	50	15.75	-16.46
2.97	50	20.68	-16.35
2.98	50	25.68	-16.24
2.99	50	30.54	-15.74
3	50	35.47	-14.45
3.01	50	40.27	-12.71
3.02	50	44.03	-10.75
3.03	50	46.91	-8.29
3.04	50	48.76	-5.43
3.05	50	49.65	-2.24
3.06	50	49.65	1.06
3.07	50	49.72	4.31
3.08	50	49.72	7.5
3.09	50	49.78	10.3
3.1	50	49.72	12.38
3.11	50	49.72	13.94
3.12	50	49.78	15.29
3.13	50	49.78	16.18
3.14	50	49.85	16.74
3.15	50	49.92	16.91
3.16	50	49.31	16.91
3.17	50	47.66	16.91
3.18	0	45.06	16.91
3.19	0	41.5	16.97
3.2	0	36.98	16.97
3.21	0	32.05	16.97
3.22	0	27.12	16.97
3.23	0	22.19	16.97
3.24	0	17.26	16.97
3.25	0	12.33	16.97
3.26	0	8.01	16.97
3.27	0	4.66	16.91
3.28	0	2.33	16.91
3.29	0	0.89	16.91
3.3	0	0.55	16.91
3.31	0	0.48	16.97
3.32	0	0.48	16.91
3.33	0	0.48	16.86
3.34	0	0.41	16.8
3.35	0	0.41	16.74
3.36	0	0.41	16.69
3.37	0	0.41	16.69
3.38	0	0.41	16.63
3.39	0	0.48	16.58
3.4	0	0.41	16.58
3.41	0	0.48	16.52
3.42	0	0.41	16.52
3.43	0	0.41	16.52
3.44	0	0.41	16.58
3.45	0	0.41	16.58
3.46	0	0.41	16.63
3.47	0	0.48	16.63
3.48	0	0.55	16.69
3.49	0	0.48	16.69
3.5	0	0.48	16.74
3.51	0	0.41	16.74
3.52	0	0.41	16.74
3.53	0	0.34	16.74
3.54	0	0.41	16.74
3.55	0	0.41	16.74
3.56	0	0.34	16.69
3.57	0	0.27	16.69
3.58	0	0.21	16.63
3.59	0	0.21	16.69
3.6	0	0.21	16.69
3.61	0	0.27	16.69
3.62	0	0.34	16.69
3.63	0	0.34	16.69
3.64	0	0.27	16.63
3.65	0	0.21	16.63
3.66	0	0.27	16.69
3.67	0	0.27	16.69
3.68	0	0.21	16.74
3.69	0	0.27	16.69
3.7	0	0.27	16.69
3.71	0	0.27	16.74
3.72	0	0.27	16.8
3.73	0	0.27	16.86
3.74	0	0.34	16.91
3.75	0	0.41	16.97
3.76	0	0.34	16.86
3.77	0	0.34	16.91
3.78	0	0.41	16.86
3.79	0	0.41	16.91
3.8	0	0.41	16.86
3.81	0	0.34	16.8
3.82	0	0.27	16.74
3.83	0	0.34	16.69
3.84	0	0.34	16.63
3.85	0	0.34	16.52
3.86	0	0.34	16.58
3.87	0	0.41	16.52
3.88	0	0.41	16.58
3.89	0	0.34	16.52
3.9	0	0.41	16.52
3.91	0	0.48	16.58
3.92	0	0.48	16.58
3.93	0	0.41	16.58
3.94	0	0.34	16.58
3.95	0	0.27	16.69
3.96	0	0.27	16.69
3.97	0	0.27	16.74
3.98	0	0.27	16.69
3.99	0	0.34	16.63
4	0	0.34	16.63
4.01	0	0.27	16.63
4.02	0	0.34	16.63
4.03	0	0.34	16.63
4.04	0	0.41	16.69
4.05	0	0.41	16.63
4.06	0	0.41	16.63
4.07	0	0.41	16.58
4.08	0	0.41	16.63
4.09	0	0.48	16.69
4.1	0	0.41	16.69
4.11	0	0.48	16.63
4.12	0	0.48	16.69
4.13	0	0.55	16.63
4.14	0	0.55	16.52
4.15	0	0.55	16.58
4.16	0	0	16.58
4.17	-50	-1.64	16.52
4.18	-50	-4.25	16.52
4.19	-50	-7.88	16.58
4.2	-50	-12.33	16.63
4.21	-50	-17.26	16.63
4.22	-50	-22.19	16.63
4.23	-50	-27.12	16.74
4.24	-50	-32.12	16.8
4.25	-50	-36.98	16.8
4.26	-50	-41.36	16.8
4.27	-50	-44.65	16.8
4.28	-50	-46.98	16.74
4.29	-50	-48.35	16.63
4.3	-50	-48.76	16.58
4.31	-50	-48.76	16.58
4.32	-50	-48.83	16.52
4.33	-50	-48.83	16.41
4.34	-50	-48.76	16.35
4.35	-50	-48.76	16.3
4.36	-50	-48.69	16.3
4.37	-50	-48.69	16.35
4.38	-50	-48.69	16.35
4.39	-50	-48.76	16.41
4.4	-50	-48.76	16.41
4.41	-50	-48.14	16.41
4.42	0	-46.5	15.18
4.43	0	-43.9	12.88
4.44	0	-40.33	9.63
4.45	0	-35.82	6.05
4.46	0	-30.88	2.46
4.47	0	-25.95	-1.12
4.48	0	-21.02	-4.65
4.49	0	-16.02	-8.06
4.5	0	-11.16	-11.48
4.51	0	-6.85	-14.78
4.52	0	-3.49	-16.8
4.53	0	-1.16	-17.75
4.54	0	0.21	-17.7
4.55	0	0.55	-17.47
4.56	0	0.55	-17.25
4.57	0	0.62	-16.91
4.58	0	0.55	-16.63
4.59	0	0.55	-16.52
4.6	0	0.62	-16.41
4.61	0	0.62	-16.46
4.62	0	0.55	-16.52
4.63	0	0.55	-16.58
4.64	0	0.55	-16.69
4.65	0	0.62	-16.63
4.66	0	0.55	-16.58
4.67	0	0.48	-16.58
4.68	0	0.48	-16.63
4.69	0	0.41	-16.63
4.7	0	0.41	-16.63
4.71	0	0.34	-16.58
4.72	0	0.34	-16.63
4.73	0	0.34	-16.58
4.74	0	0.34	-16.52
4.75	0	0.34	-16.58
4.76	0	0.34	-16.52
4.77	0	0.27	-16.58
4.78	0	0.27	-16.58
4.79	0	0.34	-16.58
4.8	0	0.27	-16.52
4.81	0	0.27	-16.46
4.82	0	0.27	-16.41
4.83	0	0.21	-16.41
4.84	0	0.14	-16.41
4.85	0	0.14	-16.3
4.86	0	0.14	-16.35
4.87	0	0.14	-16.35
4.88	0	0.14	-16.41
4.89	0	0.14	-16.41
4.9	0	0.14	-16.46
4.91	0	0.14	-16.46
4.92	0	0.21	-16.46
4.93	0	0.27	-16.46
4.94	0	0.34	-16.46
4.95	0	0.27	-16.52
4.96	0	0.27	-16.52
4.97	0	0.34	-16.58
4.98	0	0.41	-16.46
4.99	0	0.41	-16.52
5	0	0.48	-16.52
5.01	0	0.48	-16.52
5.02	0	0.41	-16.58
5.03	0	0.41	-16.58
5.04	0	0.41	-16.52
5.05	0	0.41	-16.52
5.06	0	0.48	-16.46
5.07	0	0.48	-16.46
5.08	0	0.41	-16.58
5.09	0	0.34	-16.52
5.1	0	0.34	-16.52
5.11	0	0.34	-16.58
5.12	0	0.41	-16.52
5.13	0	0.41	-16.52
5.14	0	0.41	-16.58
5.15	0	0.41	-16.58
5.16	0	0.34	-16.58
5.17	0	0.27	-16.52
5.18	0	0.34	-16.46
5.19	0	0.34	-16.41
5.2	0	0.34	-16.35
5.21	0	0.34	-16.3
5.22	0	0.34	-16.3
5.23	0	0.34	-16.3
5.24	0	0.34	-16.3
5.25	0	0.41	-16.35
5.26	0	0.48	-16.35
5.27	0	0.48	-16.3
5.28	0	0.48	-16.3
5.29	0	0.48	-16.35
5.3	0	0.48	-16.41
5.31	0	0.55	-16.41
5.32	0	0.48	-16.41
5.33	0	0.41	-16.46
5.34	0	0.48	-16.46
5.35	0	0.48	-16.41
5.36	0	0.48	-16.46
5.37	0	0.48	-16.52
5.38	0	0.48	-16.46
5.39	0	0.55	-16.41
5.4	0	0.55	-16.41
5.41	0	0.62	-16.46
5.42	50	1.71	-16.46
5.43	50	3.83	-16.35
5.44	50	6.78	-16.35
5.45	50	10.82	-16.35
5.46	50	15.75	-16.35
5.47	50	20.75	-16.24
5.48	50	25.68	-16.07
5.49	50	30.61	-15.57
5.5	50	35.47	-14.28
5.51	50	40.33	-12.49
5.52	50	44.24	-10.47
5.53	50	47.05	-8.01
5.54	50	48.96	-5.26
5.55	50	49.85	-2.13
5.56	50	49.85	1.23
5.57	50	49.85	4.42
5.58	50	49.85	7.56
5.59	50	49.72	10.3
5.6	50	49.78	12.38
5.61	50	49.78	13.89
5.62	50	49.78	15.23
5.63	50	49.85	16.02
5.64	50	49.78	16.63
5.65	50	49.78	16.86
5.66	50	49.17	16.8
5.67	50	47.53	16.8
5.68	0	44.92	16.8
5.69	0	41.43	16.86
5.7	0	36.84	16.8
5.71	0	31.84	16.8
5.72	0	26.91	16.74
5.73	0	21.98	16.8
5.74	0	17.12	16.8
5.75	0	12.12	16.74
5.76	0	7.81	16.74
5.77	0	4.52	16.8
5.78	0	2.19	16.74
5.79	0	0.89	16.74
5.8	0	0.55	16.69
5.81	0	0.55	16.69
5.82	0	0.55	16.69
5.83	0	0.55	16.58
5.84	0	0.62	16.52
5.85	0	0.62	16.58
5.86	0	0.55	16.58
5.87	0	0.48	16.52
5.88	0	0.48	16.46
5.89	0	0.41	16.35
5.9	0	0.34	16.41
5.91	0	0.34	16.41
5.92	0	0.34	16.46
5.93	0	0.27	16.58
5.94	0	0.21	16.63
5.95	0	0.21	16.58
5.96	0	0.27	16.52
5.97	0	0.34	16.58
5.98	0	0.34	16.63
5.99	0	0.34	16.74
6	0	0.41	16.69
6.01	0	0.48	16.69
6.02	0	0.41	16.69
6.03	0	0.48	16.63
6.04	0	0.48	16.58
6.05	0	0.48	16.58
6.06	0	0.41	16.69
6.07	0	0.34	16.69
6.08	0	0.34	16.69
6.09	0	0.34	16.69
6.1	0	0.27	16.8
6.11	0	0.21	16.74
6.12	0	0.27	16.69
6.13	0	0.27	16.69
6.14	0	0.21	16.63
6.15	0	0.21	16.63
6.16	0	0.21	16.58
6.17	0	0.21	16.46
6.18	0	0.14	16.52
6.19	0	0.14	16.46
6.2	0	0.21	16.46
6.21	0	0.27	16.52
6.22	0	0.27	16.46
6.23	0	0.27	16.46
6.24	0	0.34	16.52
6.25	0	0.41	16.52
6.26	0	0.41	16.58
6.27	0	0.48	16.63
6.28	0	0.48	16.58
6.29	0	0.48	16.58
6.3	0	0.48	16.58
6.31	0	0.48	16.58
6.32	0	0.41	16.69
6.33	0	0.34	16.69
6.34	0	0.34	16.69
6.35	0	0.27	16.69
6.36	0	0.27	16.69
6.37	0	0.21	16.63
6.38	0	0.21	16.63
6.39	0	0.21	16.58
6.4	0	0.21	16.58
6.41	0	0.14	16.52
6.42	0	0.21	16.46
6.43	0	0.21	16.46
6.44	0	0.14	16.52
6.45	0	0.21	16.58
6.46	0	0.21	16.58
6.47	0	0.21	16.69
6.48	0	0.21	16.74
6.49	0	0.27	16.86
6.5	0	0.27	16.8
6.51	0	0.27	16.8
6.52	0	0.27	16.86
6.53	0	0.34	16.91
6.54	0	0.34	16.86
6.55	0	0.27	16.86
6.56	0	0.34	16.8
6.57	0	0.41	16.8
6.58	0	0.41	16.8
6.59	0	0.41	16.8
6.6	0	0.41	16.86
6.61	0	0.48	16.91
6.62	0	0.48	16.91
6.63	0	0.48	16.86
6.64	0	0.55	16.86
6.65	0	0.55	16.8
6.66	-50	-0.07	16.86
6.67	-50	-1.71	16.8
6.68	-50	-4.25	16.8
6.69	-50	-7.81	16.74
6.7	-50	-12.33	16.69
6.71	-50	-17.26	16.63
6.72	-50	-22.19	16.63
6.73	-50	-27.12	16.63
6.74	-50	-32.05	16.58
6.75	-50	-36.98	16.58
6.76	-50	-41.29	16.52
6.77	-50	-44.65	16.46
6.78	-50	-46.98	16.41
6.79	-50	-48.35	16.35
6.8	-50	-48.76	16.35
6.81	-50	-48.76	16.35
6.82	-50	-48.83	16.24
6.83	-50	-48.83	16.24
6.84	-50	-48.83	16.24
6.85	-50	-48.76	16.18
6.86	-50	-48.83	16.13
6.87	-50	-48.83	16.13
6.88	-50	-48.83	16.13
6.89	-50	-48.83	16.13
6.9	-50	-48.76	16.07
6.91	-50	-48.14	16.18
6.92	0	-46.5	15.34
6.93	0	-43.9	13.22
6.94	0	-40.33	9.69
6.95	0	-35.82	6.16
6.96	0	-30.82	2.63
6.97	0	-25.82	-0.84
6.98	0	-20.89	-4.31
6.99	0	-15.96	-7.67
7	0	-11.09	-11.03
7.01	0	-6.85	-14.39
7.02	0	-3.56	-16.8
7.03	0	-1.23	-17.98
7.04	0	0.14	-17.7
7.05	0	0.48	-17.36
7.06	0	0.41	-17.14
7.07	0	0.34	-16.86
7.08	0	0.34	-16.69
7.09	0	0.27	-16.58
7.1	0	0.27	-16.46
7.11	0	0.34	-16.46
7.12	0	0.34	-16.46
7.13	0	0.34	-16.46
7.14	0	0.34	-16.41
7.15	0	0.34	-16.46
7.16	0	0.34	-16.41
7.17	0	0.41	-16.46
7.18	0	0.34	-16.46
7.19	0	0.41	-16.46
7.2	0	0.41	-16.46
7.21	0	0.48	-16.41
7.22	0	0.48	-16.35
7.23	0	0.41	-16.35
7.24	0	0.41	-16.41
7.25	0	0.48	-16.41
7.26	0	0.55	-16.35
7.27	0	0.55	-16.3
7.28	0	0.55	-16.3
7.29	0	0.55	-16.3
7.3	0	0.48	-16.3
7.31	0	0.48	-16.35
7.32	0	0.48	-16.35
7.33	0	0.55	-16.35
7.34	0	0.48	-16.3
7.35	0	0.41	-16.24
7.36	0	0.34	-16.35
7.37	0	0.27	-16.35
7.38	0	0.27	-16.3
7.39	0	0.21	-16.24
7.4	0	0.21	-16.24
7.41	0	0.07	-16.24
7.42	0	0.07	-16.3
7.43	0	0	-16.3
7.44	0	0.07	-16.35
7.45	0	0.14	-16.4
7.46	0	0.15	-16.31
7.47	0	0.17	-16.36
7.48	0	0.2	-16.43
7.49	0	0.23	-16.35
7.5
8.5
9.5
10.5
11.5
12.5
13.5
14.5
15.5
16.5
17.5
18.5
19.5
20.5
21.5
22.5
23.5
24.5
25.5
26.5
27.5
28.5
29.5
30.5
31.5
32.5
33.5
34.5
35.5
36.5
37.5
38.5
39.5
40.5
41.5
42.5
43.5
44.5
45.5
46.5
47.5
48.5
49.5
50.5
51.5
52.5
53.5
54.5
55.5
56.5
57.5
58.5
59.5
60.5
61.5
62.5
63.5
64.5
65.5
66.5
67.5
68.5
69.5
70.5
71.5
72.5
73.5
74.5
75.5
76.5
77.5
78.5
79.5
80.5
81.5
82.5
83.5
84.5
85.5
86.5
87.5
88.5
89.5
90.5
91.5
92.5
93.5
94.5
95.5
96.5
97.5
98.5
99.5
100.5
101.5
102.5
103.5
104.5
105.5
106.5
107.5
108.5
109.5
110.5
111.5
112.5
113.5
114.5
115.5
116.5
117.5
118.5
119.5
120.5
121.5
122.5
123.5
124.5
125.5
126.5
127.5
128.5
129.5
130.5
131.5
132.5
133.5
134.5
135.5
136.5
137.5
138.5
139.5
140.5
141.5
142.5
143.5
144.5
145.5
146.5
147.5
148.5
149.5
150.5
151.5
152.5
153.5
154.5
155.5
156.5
157.5
158.5
159.5
160.5
161.5
162.5
163.5
164.5
165.5
166.5
167.5
168.5
169.5
170.5
171.5
172.5
173.5
174.5
175.5
176.5
177.5
178.5
179.5
180.5
181.5
182.5
183.5
184.5
185.5
186.5
187.5
188.5
189.5
190.5
191.5
192.5
193.5
194.5
195.5
196.5
197.5
198.5
199.5
200.5
201.5
202.5
203.5
204.5
205.5
206.5
207.5
208.5
209.5
210.5
211.5
212.5
213.5
214.5
215.5
216.5
217.5
218.5
219.5
220.5
221.5
222.5
223.5
224.5
225.5
226.5
227.5
228.5
229.5
230.5
231.5
232.5
233.5
234.5
235.5
236.5
237.5
238.5
239.5
240.5
241.5
242.5
242.51
242.52
242.53
242.54
242.55
242.56
242.57
242.58
242.59
242.6
242.61
242.62
242.63
242.64
242.65
242.66
242.67
242.68
242.69
242.7
242.71
242.72
242.73
242.74
242.75
242.76
242.77
242.78
242.79
242.8
242.81
242.82
242.83
242.84
242.85
242.86
242.87
242.88
242.89
242.9
242.91
242.92
242.93
242.94
242.95
242.96
242.97
242.98
242.99
243
243.01
243.02
243.03
243.04
243.05
243.06
243.07
243.08
243.09
243.1
243.11
243.12
243.13
243.14
243.15
243.16
243.17
243.18
243.19
243.2
243.21
243.22
243.23
243.24
243.25
243.26
243.27
243.28
243.29
243.3
243.31
243.32
243.33
243.34
243.35
243.36
243.37
243.38
243.39
243.4
243.41
243.42
243.43
243.44
243.45
243.46
243.47
243.48
243.49
243.5
243.51
243.52
243.53
243.54
243.55
243.56
243.57
243.58
243.59
243.6
243.61
243.62
243.63
243.64
243.65
243.66
243.67
243.68
243.69
243.7
243.71
243.72
243.73
243.74
243.75
243.76
243.77
243.78
243.79
243.8
243.81
243.82
243.83
243.84
243.85
243.86
243.87
243.88
243.89
243.9
243.91
243.92
243.93
243.94
243.95
243.96
243.97
243.98
243.99
244
244.01
244.02
244.03
244.04
244.05
244.06
244.07
244.08
244.09
244.1
244.11
244.12
244.13
244.14
244.15
244.16
244.17
244.18
244.19
244.2
244.21
244.22
244.23
244.24
244.25
244.26
244.27
244.28
244.29
244.3
244.31
244.32
244.33
244.34
244.35
244.36
244.37
244.38
244.39
244.4
244.41
244.42
244.43
244.44
244.45
244.46
244.47
244.48
244.49
244.5
244.51
244.52
244.53
244.54
244.55
244.56
244.57
244.58
244.59
244.6
244.61
244.62
244.63
244.64
244.65
244.66
244.67
244.68
244.69
244.7
244.71
244.72
244.73
244.74
244.75
244.76
244.77
244.78
244.79
244.8
244.81
244.82
244.83
244.84
244.85
244.86
244.87
244.88
244.89
244.9
244.91
244.92
244.93
244.94
244.95
244.96
244.97
244.98
244.99
245
245.01
245.02
245.03
245.04
245.05
245.06
245.07
245.08
245.09
245.1
245.11
245.12
245.13
245.14
245.15
245.16
245.17
245.18
245.19
245.2
245.21
245.22
245.23
245.24
245.25
245.26
245.27
245.28
245.29
245.3
245.31
245.32
245.33
245.34
245.35
245.36
245.37
245.38
245.39
245.4
245.41
245.42
245.43
245.44
245.45
245.46
245.47
245.48
245.49
245.5
245.51
245.52
245.53
245.54
245.55
245.56
245.57
245.58
245.59
245.6
245.61
245.62
245.63
245.64
245.65
245.66
245.67
245.68
245.69
245.7
245.71
245.72
245.73
245.74
245.75
245.76
245.77
245.78
245.79
245.8
245.81
245.82
245.83
245.84
245.85
245.86
245.87
245.88
245.89
245.9
245.91
245.92
245.93
245.94
245.95
245.96
245.97
245.98
245.99
246
246.01
246.02
246.03
246.04
246.05
246.06
246.07
246.08
246.09
246.1
246.11
246.12
246.13
246.14
246.15
246.16
246.17
246.18
246.19
246.2
246.21
246.22
246.23
246.24
246.25
246.26
246.27
246.28
246.29
246.3
246.31
246.32
246.33
246.34
246.35
246.36
246.37
246.38
246.39
246.4
246.41
246.42
246.43
246.44
246.45
246.46
246.47
246.48
246.49
246.5
246.51
246.52
246.53
246.54
246.55
246.56
246.57
246.58
246.59
246.6
246.61
246.62
246.63
246.64
246.65
246.66
246.67
246.68
246.69
246.7
246.71
246.72
246.73
246.74
246.75
246.76
246.77
246.78
246.79
246.8
246.81
246.82
246.83
246.84
246.85
246.86
246.87
246.88
246.89
246.9
246.91
246.92
246.93
246.94
246.95
246.96
246.97
246.98
246.99
247
247.01
247.02
247.03
247.04
247.05
247.06
247.07
247.08
247.09
247.1
247.11
247.12
247.13
247.14
247.15
247.16
247.17
247.18
247.19
247.2
247.21
247.22
247.23
247.24
247.25
247.26
247.27
247.28
247.29
247.3
247.31
247.32
247.33
247.34
247.35
247.36
247.37
247.38
247.39
247.4
247.41
247.42
247.43
247.44
247.45
247.46
247.47
247.48
247.49
247.5
247.51
247.52
247.53
247.54
247.55
247.56
247.57
247.58
247.59
247.6
247.61
247.62
247.63
247.64
247.65
247.66
247.67
247.68
247.69
247.7
247.71
247.72
247.73
247.74
247.75
247.76
247.77
247.78
247.79
247.8
247.81
247.82
247.83
247.84
247.85
247.86
247.87
247.88
247.89
247.9
247.91
247.92
247.93
247.94
247.95
247.96
247.97
247.98
247.99
248
248.01
248.02
248.03
248.04
248.05
248.06
248.07
248.08
248.09
248.1
248.11
248.12
248.13
248.14
248.15
248.16
248.17
248.18
248.19
248.2
248.21
248.22
248.23
248.24
248.25
248.26
248.27
248.28
248.29
248.3
248.31
248.32
248.33
248.34
248.35
248.36
248.37
248.38
248.39
248.4
248.41
248.42
248.43
248.44
248.45
248.46
248.47
248.48
248.49
248.5
248.51
248.52
248.53
248.54
248.55
248.56
248.57
248.58
248.59
248.6
248.61
248.62
248.63
248.64
248.65
248.66
248.67
248.68
248.69
248.7
248.71
248.72
248.73
248.74
248.75
248.76
248.77
248.78
248.79
248.8
248.81
248.82
248.83
248.84
248.85
248.86
248.87
248.88
248.89
248.9
248.91
248.92
248.93
248.94
248.95
248.96
248.97
248.98
248.99
249
249.01
249.02
249.03
249.04
249.05
249.06
249.07
249.08
249.09
249.1
249.11
249.12
249.13
249.14
249.15
249.16
249.17
249.18
249.19
249.2
249.21
249.22
249.23
249.24
249.25
249.26
249.27
249.28
249.29
249.3
249.31
249.32
249.33
249.34
249.35
249.36
249.37
249.38
249.39
249.4
249.41
249.42
249.43
249.44
249.45
249.46
249.47
249.48
249.49
249.5
249.51
249.52
249.53
249.54
249.55
249.56
249.57
249.58
249.59
249.6
249.61
249.62
249.63
249.64
249.65
249.66
249.67
249.68
249.69
249.7
249.71
249.72
249.73
249.74
249.75
249.76
249.77
249.78
249.79
249.8
249.81
249.82
249.83
249.84
249.85
249.86
249.87
249.88
249.89
249.9
249.91
249.92
249.93
249.94
249.95
249.96
249.97
249.98
249.99
250

## Sheet: Fig.3f
Fig.3 f
	f = 1 Hz		f = 2 Hz		f = 3 Hz		f = 4 Hz		f = 6 Hz
B (mT)	T (s)	Standard deviation (s)	T (s)	Standard deviation (s)	T (s)	Standard deviation (s)	T (s)	Standard deviation (s)	T (s)	Standard deviation (s)
40	0.667	0.017	/	/	/	/	/	/	/	/
50	0.5	0.01	0.3	0.033	/	/	/	/	/	/
60	0.378	0.0067	0.267	0.01	0.144	0.01	0.122	0.01	0.067	0.0167
70	0.367	0.013	0.267	0.0133	0.133	0.0133	0.111	0.0167	0.063	0.0067
80	0.356	0.01	0.233	0.0167	0.133	0.0167	0.1	0.0133	0.06	0.0133

## Sheet: Fig.4c
Fig.4 c (ii)
h	0.5 Hz		1 Hz		2 Hz		3 Hz
	Flow rate (mL/min)	Standard deviation (mL/min)	Flow rate (mL/min)	Standard deviation (mL/min)	Flow rate (mL/min)	Standard deviation (mL/min)	Flow rate (mL/min)	Standard deviation (mL/min)
0.1	68	3.25	119.208	0.25	188.667	2.67	215.5	0.75
0.2	68.875	1.63	124.167	5.17	195.215	4.49	217.208	5.54
0.3	69.792	5.96	127.125	4.38	199.083	3.79	221.833	2.54
0.4	70.958	3.46	129.25	2.13	201.917	4.58	223.208	1.81
0.5	71.708	5.83	130.583	1.29	204.291	2.21	225.375	7.38
0.6	72.467	5.97	133	2	205.625	0.25	227.125	2
0.7	72.958	2.92	135.375	0.75	207.25	0.5	228.083	1.08

## Sheet: Fig.4d
Fig.4 d
B (mT)	0.5 Hz		1 Hz		2 Hz		3 Hz
	Pressure (kPa)	Standard deviation (kPa)	Pressure (kPa)	Standard deviation (kPa)	Pressure (kPa)	Standard deviation (kPa)	Pressure (kPa)	Standard deviation (kPa)
25	14.44	3.25	31.16	0.25	58.91	2.67	75.66	0.75
50	68.9	1.63	100.97	5.17	122.54	4.49	144.75	5.54
75	65.59	5.96	123.41	4.38	139.04	3.79	205.62	2.54
100	66.53	3.46	132.44	2.13	157.89	4.58	220.42	1.81
125	64.21	5.83	134.63	1.29	181.45	2.21	225.24	7.38
150	65.74	5.97	135.75	2	207.38	0.25	228.71	2
175	65.17	2.92	133.28	0.75	206.45	0.5	227.21	1.08
200	66.32	4.53	136.22	3.61	207.96	2.56	228.64	4.96

## Sheet: Fig.4g
Fig.4 g
B (mT)	1 Hz		2 Hz		3 Hz		4 Hz		5 Hz
	Flow rate (mL/min)	Standard deviation (mL/min)	Flow rate (mL/min)	Standard deviation (mL/min)	Flow rate (mL/min)	Standard deviation (mL/min)	Flow rate (mL/min)	Standard deviation (mL/min)	Flow rate (mL/min)	Standard deviation (mL/min)
50	17.92	0.9	22.72	0.3	25.93	0.8	28.82	1.3	30.1	1.5
75	19.69	1	24.46	0.2	27.27	0.6	31.8	0.5	32.92	1.6
100	21.03	0.5	29.03	0.4	31.03	0.8	32.72	0.8
125	23.26	0.4	30.51	0.3	33.96	1.2
150	24.32	0.2	32.84	1.1

[truncated: 11 more sheets: Fig.4h, Fig.4j, Fig.4k, Fig.5a, Fig.6e, Fig.6f, Fig.6h, Fig.6i, Supplementary Fig.S6, Supplementary Fig.S7, Supplementary Fig.S12]
